# Supplementary material for: Superparamagnetic Spinel-Ferrite Nano-Adsorbents Adapted for Hg2+, Dy3+, Tb3+ Removal/Recycling: Synthesis, Characterization, and Assessment of Toxicity
Source: Int J Mol Sci. 2023 Jun 13;24(12):10072. doi: 10.3390/ijms241210072 (PMC10299025; doi:10.3390/ijms241210072)
Supplement: Supplementary file 1 [file ijms-24-10072-s001.zip]

Archive with 1 entries (1 files):
- ijms-2355628-supplementary.pdf
